# Supplementary material for: The Effect of Different Rhizobial Symbionts on the Composition and Diversity of Rhizosphere Microorganisms of Chickpea in Different Soils
Source: Plants (Basel). 2023 Sep 28;12(19):3421. doi: 10.3390/plants12193421 (PMC10575130; doi:10.3390/plants12193421)
Supplement: Supplementary file 1 [file plants-12-03421-s001.zip]

Archive with 1 entries (1 files):
- plants-2603883-supplementary.pdf
